# Supplementary material for: Plasma Vitamin B12 and Folate Alter the Association of Blood Lead and Cadmium and Total Urinary Arsenic Levels with Chronic Kidney Disease in a Taiwanese Population
Source: Nutrients. 2021 Oct 28;13(11):3841. doi: 10.3390/nu13113841 (PMC8625054; doi:10.3390/nu13113841)
Supplement: Supplementary file 1 [file nutrients-13-03841-s001.zip]

Archive with 1 entries (1 files):
- nutrients-1406267 supplementary.pdf
